# Supplementary material for: Stakeholder perceptions of bird-window collisions
Source: PLoS One. 2022 Feb 10;17(2):e0263447. doi: 10.1371/journal.pone.0263447 (PMC8830717; doi:10.1371/journal.pone.0263447)
Supplement: S1 Dataset — This file contains all response data generated from strengths, weaknesses, opportunities, and threats (SWOT) Surveys 1 and 2 (see main text and S1–S3 Files for details about these surveys) along with data and analysis for the potential for conflict index (PCI). (XLSX) [file pone.0263447.s004.xlsx]

## Sheet: Within factor_Survey1
		Homeowners		Conservation Practitioners
Strengths		Geometric Mean		Geometric Mean			Geometric mean of individual responses that goes in matrix analysis
S1-S2		4.69355		7.47051
S1-S3		4.13409		6.89682
S1-S4		1.53862		4.05433
S2-S3		1.54114		0.943818
S2-S4		0.272301		0.187321
S3-S4		0.257277		0.189758
Weaknesses
W1-W2		1.38176		2.95682
W1-W3		0.880942		2.67555
W1-W4		0.680527		0.84976
W2-W3		0.806325		0.849837
W2-W4		0.489507		0.414063
W3-W4		1.84972		2.65791
Opportunities
O1-O2		2.41153		3.44595
O1-O3		0.975349		1.81937
O1-O4		1.87752		3.37178
O2-O3		0.604949		0.447598
O2-O4		1.28218		1.50953
O3-O4		0.597115		0.398846
Threats
T1-T2		0.80389		0.920843
T1-T3		0.875123		0.510689
T1-T4		0.502229		0.293212
T2-T3		1.30429		0.605868
T2-T4		0.640021		0.344355
T3-T4		1.24472		1.94171

## Sheet: Between factor_Survey2
Homeowners				Geometric Mean
S1-W3				1.80738
S1-O1				0.62553
S1-T4				0.994852
W3-O1				0.36703
W3-T4				0.848637
O1-T4				1.90753
Conservation Practitioners				Geometric Mean
S1-W1				2.14053
S1-O1				0.296006
S1-T3				3.43524
W1-O1				0.281785
W1-T3				2.16888
O1-T3				4.24557

## Sheet: PCI_Homeowners
		PCI Input (Frequency) by Comparison
	Scale	S1-W3	Percent			Scale	W3-O1	Percent
	9	1	0.030303			9	6	0.181818				x	y - scale mean	bubble size - PCI
	8	6	0.181818	PCI		8	13	0.393939	PCI		S1-W3	1	4.0303	0.39	PCI values calculated from Vaske, J. J., Beaman, J., Barreto, H., & Shelby, L. B. (2010). An extension and further validation of the potential for conflict index. Leisure Sciences, 32, 240-254.*
	7	0	0	0.39		7	3	0.0909091	0.32		S1-O1	2	5.72727	0.29	*see: https://sites.warnercnr.colostate.edu/jerryv/calculating-pci2-excel/
	6	1	0.030303			6	0	0			S1-T4	3	5.06061	0.52
	5	7	0.212121	Scale Mean		5	5	0.151515	Scale Mean		W3-O1	4	6.63636	0.32
	4	2	0.0606061	4.0303		4	2	0.0606061	6.63636		W3-T4	5	5.24242	0.18
	3	1	0.030303			3	0	0			O1-T4	6	3.90909	0.43
	2	9	0.272727			2	3	0.0909091
	1	6	0.181818			1	1	0.030303
	SUM	33				SUM	33
	Scale	S1-O1	Percent			Scale	W3-T4	Percent
	9	4	0.121212			9	1	0.030303
	8	7	0.212121	PCI		8	4	0.121212	PCI
	7	4	0.121212	0.29		7	4	0.121212	0.18
	6	0	0			6	2	0.0606061
	5	11	0.333333	Scale Mean		5	14	0.424242	Scale Mean
	4	0	0	5.72727		4	2	0.0606061	5.24242
	3	3	0.0909091			3	2	0.0606061
	2	1	0.030303			2	4	0.121212
	1	3	0.0909091			1	0	0
	SUM	33				SUM	33
	Scale	S1-T4	Percent			Scale	O1-T4	Percent
	9	3	0.0909091			9	2	0.0606061
	8	8	0.242424	PCI		8	2	0.0606061	PCI
	7	2	0.0606061	0.52		7	3	0.0909091	0.43
	6	1	0.030303			6	2	0.0606061
	5	4	0.121212	Scale Mean		5	5	0.151515	Scale Mean
	4	3	0.0909091	5.06061		4	1	0.030303	3.90909
	3	4	0.121212			3	3	0.0909091
	2	4	0.121212			2	9	0.272727
	1	4	0.121212			1	6	0.181818
	SUM	33				SUM	33

## Sheet: PCI_Conservation
		PCI Input (Frequency) by Comparison
	Scale	S1-W1	Percent			Scale	W1-O1	Percent
	9	1	0.0243902			9	12	0.292683				x	y - scale mean	bubble size - PCI
	8	3	0.0731707	PCI		8	7	0.170732	PCI		S1-W3	1	3.7561	0.39	PCI values calculated from Vaske, J. J., Beaman, J., Barreto, H., & Shelby, L. B. (2010). An extension and further validation of the potential for conflict index. Leisure Sciences, 32, 240-254.*
	7	4	0.097561	0.39		7	11	0.268293	0.3		S1-O1	2	6.85366	0.26	*see: https://sites.warnercnr.colostate.edu/jerryv/calculating-pci2-excel/
	6	2	0.0487805			6	4	0.097561			S1-T4	3	3.21951	0.23
	5	5	0.121951	Scale Mean		5	1	0.0243902	Scale Mean		W3-O1	4	6.97561	0.3
	4	3	0.0731707	3.7561		4	1	0.0243902	6.97561		W3-T4	5	4	0.18
	3	8	0.195122			3	2	0.0487805			O1-T4	6	2.68293	0.24
	2	5	0.121951			2	3	0.0731707
	1	10	0.243902			1	0	0
	SUM	41				SUM	41
	Scale	S1-O1	Percent			Scale	W1-T3	Percent
	9	9	0.219512			9	2	0.0487805
	8	11	0.268293	PCI		8	0	0	PCI
	7	9	0.219512	0.26		7	1	0.0243902	0.18
	6	3	0.0731707			6	3	0.0731707
	5	4	0.097561	Scale Mean		5	9	0.219512	Scale Mean
	4	1	0.0243902	6.85366		4	7	0.170732	4
	3	1	0.0243902			3	13	0.317073
	2	1	0.0243902			2	3	0.0731707
	1	2	0.0487805			1	3	0.0731707
	SUM	41				SUM	41
	Scale	S1-T3	Percent			Scale	O1-T3	Percent
	9	1	0.0243902			9	1	0.0243902
	8	1	0.0243902	PCI		8	1	0.0243902	PCI
	7	1	0.0243902	0.23		7	2	0.0487805	0.24
	6	2	0.0487805			6	0	0
	5	2	0.0487805	Scale Mean		5	2	0.0487805	Scale Mean
	4	6	0.146341	3.21951		4	3	0.0731707	2.68293
	3	12	0.292683			3	8	0.195122
	2	10	0.243902			2	9	0.219512
	1	6	0.146341			1	15	0.365854
	SUM	41				SUM	41
